# Supplementary material for: Sulfamethoxazole (SMX) Alters Immune and Apoptotic Endpoints in Developing Zebrafish (Danio rerio)
Source: Toxics. 2023 Feb 14;11(2):178. doi: 10.3390/toxics11020178 (PMC9959310; doi:10.3390/toxics11020178)
Supplement: Supplementary file 1 [file toxics-11-00178-s001.zip]

Archive with 1 entries (1 files):
- toxics-2180498-supplementary.pdf
